# Supplementary material for: Sequencing and Analysis of Wolbachia Strains from A and B Supergroups Detected in Sylvatic Mosquitoes from Brazil
Source: Microorganisms. 2024 Oct 31;12(11):2206. doi: 10.3390/microorganisms12112206 (PMC11596719; doi:10.3390/microorganisms12112206)
Supplement: Supplementary file 1 [file microorganisms-12-02206-s001.zip]

Archive with 5 entries (5 files):
- Supplementary table 2.xlsx
- Supplementary table 1.xlsx
- Supplementary figure s2.png
- Supplementary figure s1.png
- Supplementary figure S3.png
