# Supplementary material for: Sequencing and Analysis of Wolbachia Strains from A and B Supergroups Detected in Sylvatic Mosquitoes from Brazil
Source: Microorganisms. 2024 Oct 31;12(11):2206. doi: 10.3390/microorganisms12112206 (PMC11596719; doi:10.3390/microorganisms12112206)
Supplement: Supplementary file 1 [file microorganisms-12-02206-s001.zip › Supplementary table 2.xlsx]

## Sheet: Página1
Sample	Genbank	Size (bp)	Supergroup	Genes	Species	Current scientific name	Host order	Host Family
GCF_947250015.1	GCF_947250015.1	1.4 Mb	A	1365	Acrocera orbiculus	Wolbachia endosymbiont (group A) of Acrocera orbiculus	Lepidoptera	Acroceridae
GCF_017896245.1	GCF_017896245.1	1.3 Mb	A	1323	Aedes aegypti	Wolbachia endosymbiont of Aedes aegypti	Diptera	Culicidae
GCF_024804185.1	GCF_024804185.1	1.2 Mb	A	1275	Aedes albopictus	Wolbachia endosymbiont of Aedes albopictus	Diptera	Culicidae
GCF_947250785.1	GCF_947250785.1	1.3 Mb	A	1291	Ancistrocerus nigricornis	Wolbachia endosymbiont (group A) of Ancistrocerus nigricornis	Hymenoptera	Vespidae
GCF_947251765.1	GCF_947251765.1	1.4 Mb	A	1401	Andrena dorsata	Wolbachia endosymbiont (group A) of Andrena dorsata	Himimoptera	Adrenidae
GCF_947250565.1	GCF_947250565.1	1.5 Mb	A	1495	Andrena haemorrhoa	Wolbachia endosymbiont (group A) of Andrena haemorrhoa	Himimoptera	Adrenidae
GCF_947179565.1	GCF_947179565.1	1.4 Mb	A	1442	Andrena hattorfiana	Wolbachia endosymbiont (group A) of Andrena hattorfiana	Himimoptera	Adrenidae
GCF_947251545.1	GCF_947251545.1	1.5 Mb	A	1533	Anomoia purmunda	Wolbachia endosymbiont (group A) of Anomoia purmunda	Diptera	Tephritidae
GCF_947251795.1	GCF_947251795.1	1.3 Mb	A	1455	Anoplius nigerrimus	Wolbachia endosymbiont (group A) of Anoplius nigerrimus	Himimoptera	Pompilidae
GCF_947251615.1	GCF_947251615.1	1.5 Mb	A	1621	Apoderus coryli	Wolbachia endosymbiont (group A) of Apoderus coryli	Coleoptera	Attelabidae
GCF_947251645.1	GCF_947251645.1	1.4 Mb	A	1452	Bibio marci	Wolbachia endosymbiont (group A) of Bibio marci	Diptera	Bibionidae
GCF_947251895.1	GCF_947251895.1	1.6 Mb	A	1493	Bombylius major	Wolbachia endosymbiont (group A) of Bombylius major	Diptera	Bombyliidae
GCF_947251935.1.zip	GCF_947251935.1	1.6 Mb	A	1498	Calamotropha paludella	Wolbachia endosymbiont (group A) of Calamotropha paludella	Lepidoptera	Crambidae
GCF_902713635.1	GCF_902713635.1	1.2 Mb	A	1261	Cardiocondyla obscurior	Wolbachia endosymbiont of Cardiocondyla obscurior	Hymenoptera	Formicidae
GCF_006542295.1	GCF_006542295.1	1.4 Mb	A	1413	Carposina sasakii	Wolbachia endosymbiont of Carposina sasakii	Lepidoptera	Carposinidae
GCF_018454455.1	GCF_018454455.1	1.2 Mb	A	1309	Ceratitis capitata	Wolbachia endosymbiont of Ceratitis capitata	Diptera	Tephritidae
GCF_017869155.1	GCF_017869155.1	1.2 Mb	A	1208	Ceratosolen solmsi	Wolbachia endosymbiont of Ceratosolen solmsi	Hymenoptera	Agaonidae
GCF_947250625.1	GCF_947250625.1	1.4 Mb	A	1309	Cheilosia soror	Wolbachia endosymbiont (group A) of Cheilosia soror	Diptera	Syrphidae
GCF_008245065.1	GCF_008245065.1	1.4 Mb	A	1283	Chrysomya megacephala	Wolbachia endosymbiont of Chrysomya megacephala	Diptera	Calliphoridae
GCF_947251955.1	GCF_947251955.1	1.4 Mb	A	1377	Coremacera marginata	Wolbachia endosymbiont (group A) of Coremacera marginata	Diptera	Sciomyzidae
GCF_947179475.1	GCF_947179475.1	1.4 Mb	A	1464	Cydia splendana	Wolbachia endosymbiont (group A) of Cydia splendana	Lepidoptera	Tortricidae
GCF_021609905.1	GCF_021609905.1	1.6 Mb	A	1587	Delia radicum	Wolbachia endosymbiont of Delia radicum	Diptera	Anthomyiidae
GCF_008033215.1	GCF_008033215.1	1.4 Mb	A	1358	Drosophila ananassae	Wolbachia endosymbiont of Drosophila ananassae	Diptera	Drosophilidae
GCF_017916175.1	GCF_017916175.1	1.3 Mb	A	1266	Drosophila auraria	Wolbachia endosymbiont of Drosophila auraria	Diptera	Drosophilidae
GCF_001758565.1	GCF_001758565.1	1.3 Mb	A	1237	Drosophila incompta	Wolbachia endosymbiont of Drosophila incompta	Diptera	Drosophilidae
GCF_021378375.1	GCF_021378375.1	1.3 Mb	A	1413	Drosophila innubila	Wolbachia endosymbiont of Drosophila innubila	Diptera	Drosophilidae
GCF_016584425.1	GCF_016584425.1	1.3 Mb	A	1313	Drosophila melanogaster	Wolbachia endosymbiont of Drosophila melanogaster	Diptera	Drosophilidae
GCF_026015925.1	GCF_026015925.1	1.3 Mb	A	1359	Drosophila pseudotakahashii	Wolbachia endosymbiont of Drosophila pseudotakahashii	Diptera	Drosophilidae
GCF_018467135.1	GCF_018467135.1	1.4 Mb	A	1419	Drosophila santomea	Wolbachia endosymbiont of Drosophila santomea	Diptera	Drosophilidae
GCF_014354315.1	GCF_014354315.1	1.3 Mb	A	1263	Drosophila sechellia	Wolbachia endosymbiont of Drosophila sechellia	Diptera	Drosophilidae
GCF_002300525.1	GCF_002300525.1	1.4 Mb	A	1430	Drosophila subpulchrella	Wolbachia endosymbiont of Drosophila subpulchrella	Diptera	Drosophilidae
GCF_000333795.1	GCF_000333795.1	1.4 Mb	A	1416	Drosophila suzukii	Wolbachia endosymbiont str. valsugana of Drosophila suzukii	Diptera	Drosophilidae
GCF_005862135.1	GCF_005862135.1	1.3 Mb	A	1281	Drosophila teissieri	Wolbachia endosymbiont of Drosophila teissieri	Diptera	Drosophilidae
GCF_018467115.1	GCF_018467115.1	1.4 Mb	A	1408	Drosophila yakuba	Wolbachia endosymbiont of Drosophila yakuba	Diptera	Drosophilidae
GCF_947251695.1	GCF_947251695.1	1.3 Mb	A	1318	Ectemnius continuus	Wolbachia endosymbiont (group A) of Ectemnius continuus	Hymenoptera	Crabronidae
GCF_947250805.1	GCF_947250805.1	1.7 Mb	A	1643	Endotricha flammealis	Wolbachia endosymbiont (group A) of Endotricha flammealis	Lepidoptera	Pyralidae
GCF_947251775.1.zip	GCF_947251775.1	1.8 Mb	A	1704	Epagoge grotiana	Wolbachia endosymbiont (group A) of Epagoge grotiana	Lepidoptera	Tortricidae
GCF_947251475.1	GCF_947251475.1	1.2 Mb	A	1190	Epirrhoe alternata	Wolbachia endosymbiont (group A) of Epirrhoe alternata	Lepidoptera	Geometridae
GCF_947251435.1	GCF_947251435.1	1.4 Mb	A	1375	Epistrophe grossularia	Wolbachia endosymbiont (group A) of Epistrophe grossularia	Diptera	Syrphidae
GCF_947251595.1	GCF_947251595.1	1.5 Mb	A	1483	Eupithecia tripunctaria	Wolbachia endosymbiont (group A) of Eupithecia tripunctaria	Lepidoptera	Geometridae
GCF_000689175.1	GCF_000689175.1	1 Mb	A	1176	Glossina morsitans morsitans	Wolbachia endosymbiont of Glossina morsitans morsitans	Diptera	Glossinidae
GCF_947250765.1	GCF_947250765.1	1.4 Mb	A	1452	Gymnosoma rotundatum	Wolbachia endosymbiont (group A) of Gymnosoma rotundatum	Diptera	Tachinidae
GCF_947251915.1	GCF_947251915.1	1.5 Mb	A	1501	Hylaeus communis	Wolbachia endosymbiont (group A) of Hylaeus communis	Hymenoptera	Colletidae
GCF_947251635.1	GCF_947251635.1	1.4 Mb	A	1449	Icerya purchasi	Wolbachia endosymbiont (group A) of Icerya purchasi	Hemiptera	Margarodidae
GCF_947179405.1	GCF_947179405.1	1.4 Mb	A	1406	lasioglossum malachurum	Wolbachia endosymbiont (group a) of lasioglossum malachurum	Hymenoptera	Apidae
GCF_947250585.1	GCF_947250585.1	1.3 Mb	A	1266	Lasioglossum morio	Wolbachia endosymbiont (group A) of Lasioglossum morio	Hymenoptera	Halictidae
GCF_947251555.1	GCF_947251555.1	1.4 Mb	A	1338	Macropis europaea	Wolbachia endosymbiont (group A) of Macropis europaea	Hymenoptera	Melittidae
GCF_947251675.1	GCF_947251675.1	1.3 Mb	A	1337	Merzomyia westermanni	Wolbachia endosymbiont (group A) of Merzomyia westermanni	Diptera	Tephritidae
GCF_000174095.1	GCF_000174095.1	867.9 kb	A	1003	Muscidifurax uniraptor	Wolbachia endosymbiont of Muscidifurax uniraptor	Hymenoptera	Pteromalidae
GCF_009012935.1	GCF_009012935.1	1.3 Mb	A	1231	Nasonia oneida	Wolbachia endosymbiont of Nasonia oneida	Hymenoptera	Pteromalidae
GCF_947250795.1	GCF_947250795.1	1.4 Mb	A	1457	Nomada fabriciana	Wolbachia endosymbiont (group A) of Nomada fabriciana	Hymenoptera	Apidae
GCF_001675785.1	GCF_001675785.1	1.3 Mb	A	1489	Nomada ferruginata	Wolbachia endosymbiont of Nomada ferruginata	Hymenoptera	Apidae
GCF_001675695.1	GCF_001675695.1	1.3 Mb	A	1470	Nomada flava	Wolbachia endosymbiont of Nomada flava	Hymenoptera	Apidae
GCF_001675715.1	GCF_001675715.1	1.4 Mb	A	1518	Nomada leucophthalma	Wolbachia endosymbiont of Nomada leucophthalma	Hymenoptera	Apidae
GCF_001675775.1	GCF_001675775.1	1.3 Mb	A	1500	Nomada panzeri	Wolbachia endosymbiont of Nomada panzeri	Hymenoptera	Apidae
GCF_947250505.1	GCF_947250505.1	1.3 Mb	A	1287	Phalera bucephala	Wolbachia endosymbiont (group A) of Phalera bucephala	Lepidoptera	Notodontidae
GCF_947251565.1	GCF_947251565.1	1.4 Mb	A	1337	Pheosia gnoma	Wolbachia endosymbiont (group A) of Pheosia gnoma	Lepidoptera	Notodontidae
GCF_947251755.1	GCF_947251755.1	1.8 Mb	A	1696	Philonthus cognatus	Wolbachia endosymbiont (group A) of Philonthus cognatus	Coleoptera	Staphylinidae
GCF_947179415.1	GCF_947179415.1	1.2 Mb	A	1261	Platycheirus albimanus	Wolbachia endosymbiont (group A) of Platycheirus albimanus	Diptera	Syrphidae
GCF_947251425.1	GCF_947251425.1	1.4 Mb	A	1415	Protocalliphora azurea	Wolbachia endosymbiont (group A) of Protocalliphora azurea	Diptera	Calliphoridae
GCF_018454475.1	GCF_018454475.1	1.3 Mb	A	1282	Rhagoletis cerasi	Wolbachia endosymbiont of Rhagoletis cerasi	Diptera	Tephritidae
GCF_947250775.1	GCF_947250775.1	1.7 Mb	A	1680	Rhinocyllus conicus	Wolbachia endosymbiont (group A) of Rhinocyllus conicus	Coleoptera	Curculionidae
GCF_947251485.1	GCF_947251485.1	1.2 Mb	A	1302	Scambus nigricans	Wolbachia endosymbiont (group A) of Scambus nigricans	Hymenoptera	Ichneumonidae
GCF_947251515.1	GCF_947251515.1	1.3 Mb	A	1288	Sicus ferrugineus	Wolbachia endosymbiont (group A) of Sicus ferrugineus	Diptera	Conopidae
GCF_947250735.1	GCF_947250735.1	1.4 Mb	A	1336	Sphaerophoria taeniata	Wolbachia endosymbiont (group A) of Sphaerophoria taeniata	Diptera	Syrphidae
GCF_947179545.1	GCF_947179545.1	1.3 Mb	A	1312	Sphecodes ephippius	Wolbachia endosymbiont (group A) of Sphecodes ephippius	Hymenoptera	Halictidae
GCF_947251965.1	GCF_947251965.1	1.1 Mb	A	1184	Sphecodes monilicornis	Wolbachia endosymbiont (group A) of Sphecodes monilicornis	Hymenoptera	Halictidae
GCF_947250715.1	GCF_947250715.1	1.5 Mb	A	1466	Sympetrum striolatum	Wolbachia endosymbiont (group A) of Sympetrum striolatum	Odonata	Libellulidae
GCF_947251725.1	GCF_947251725.1	1.3 Mb	A	1416	Tiphia femorata	Wolbachia endosymbiont (group A) of Tiphia femorata	Hymenoptera	Tiphiidae
GCF_947251665.1	GCF_947251665.1	1.3 Mb	A	1331	Trypoxylon clavicerum	Wolbachia endosymbiont (group A) of Trypoxylon clavicerum	Hymenoptera	Crabronidae
GCF_947179175.1	GCF_947179175.1	1.3 Mb	A	1313	Volucella inflata	Wolbachia endosymbiont (group A) of Volucella inflata	Diptera	Syrphidae
GCF_017869285.1	GCF_017869285.1	1.3 Mb	A	1354	Wiebesia pumilae	Wolbachia endosymbiont of Wiebesia pumilae	Hymenoptera	Agaonidae
GCF_947251575.1	GCF_947251575.1	1.4 Mb	A	1416	Yponomeuta plumbellus	Wolbachia endosymbiont (group A) of Yponomeuta plumbellus	Lepidoptera	Yponomeutidae
GCF_947250755.1	GCF_947250755.1	1.9 Mb	B	1716	Agriphila straminella	Wolbachia endosymbiont (group B) of Agriphila straminella	Lepidoptera	Crambidae
GCF_947179465.1	GCF_947179465.1	1.3 Mb	B	1243	Agriphila tristella	Wolbachia endosymbiont (group B) of Agriphila tristella	Lepidoptera	Crambidae
GCF_018491735.2	GCF_018491735.2	1.2 Mb	B	1328	Anopheles demeilloni	Wolbachia endosymbiont of Anopheles demeilloni	Diptera	Culicidae
GCF_947250485.1	GCF_947250485.1	1.3 Mb	B	1217	Aporia crataegi	Wolbachia endosymbiont (group B) of Aporia crataegi	Lepidoptera	Pieridae
GCF_947250475.1	GCF_947250475.1	1.6 Mb	B	1525	Apotomis betuletana	Wolbachia endosymbiont (group B) of Apotomis betuletana	Lepidoptera	Tortricidae
GCF_947251835.1	GCF_947251835.1	1.5 Mb	B	1459	Apotomis turbidana	Wolbachia endosymbiont (group B) of Apotomis turbidana	Lepidoptera	Tortricidae
GCF_947250705.1	GCF_947250705.1	1.8 Mb	B	1651	Archips podanus	Wolbachia endosymbiont (group B) of Archips podanus	Lepidoptera	Tortricidae
GCF_947179385.1	GCF_947179385.1	1.6 Mb	B	1435	Aricia agestis	Wolbachia endosymbiont (group B) of Aricia agestis	Lepidoptera	Lycaenidae
GCF_001027565.1	GCF_001027565.1	1.7 Mb	B	1688	Armadillidium vulgare	Wolbachia endosymbiont of Armadillidium vulgare str. wVulC	Isopoda	Armadillidiidae
GCF_947251845.1	GCF_947251845.1	1.3 Mb	B	1258	Athalia cordata	Wolbachia endosymbiont (group B) of Athalia cordata	Hymenoptera	Tenthredinidae
GCF_003999585.1	GCF_003999585.1	1.3 Mb	B	1226	Bemisia tabaci	Wolbachia endosymbiont of Bemisia tabaci	Hemiptera	Aleyrodidae
GCF_947250595.1	GCF_947250595.1	1.5 Mb	B	1424	Campaea margaritaria	Wolbachia endosymbiont (group B) of Campaea margaritaria	Lepidoptera	Geometridae
GCF_947251825.1	GCF_947251825.1	1.7 Mb	B	1725	Camptogramma bilineatum	Wolbachia endosymbiont (group B) of Camptogramma bilineatum	Lepidoptera	Geometridae
GCF_947179375.1	GCF_947179375.1	1.6 Mb	B	1539	Carcina quercana	Wolbachia endosymbiont (group B) of Carcina quercana	Lepidoptera	Oecophoridae
GCF_947250515.1	GCF_947250515.1	1.7 Mb	B	1556	Catoptria pinella	Wolbachia endosymbiont (group B) of Catoptria pinella	Lepidoptera	Crambidae
GCF_947251805.1	GCF_947251805.1	1.3 Mb	B	1244	Celastrina argiolus	Wolbachia endosymbiont (group B) of Celastrina argiolus	Lepidoptera	Lycaenidae
GCF_918231965.1	GCF_918231965.1	1.5 Mb	B	1216	Ceutorhynchus assimilis	Wolbachia endosymbiont of Ceutorhynchus assimilis	Coleoptera	Curculionidae
GCF_947179555.1	GCF_947179555.1	2 Mb	B	1789	Chorthippus brunneus	Wolbachia endosymbiont (group B) of Chorthippus brunneus	Orthoptera	Acrididae
GCF_947251815.1	GCF_947251815.1	1.7 Mb	B	1591	Chorthippus parallelus	Wolbachia endosymbiont (group B) of Chorthippus parallelus	Orthoptera	Acrididae
GCF_947250525.1	GCF_947250525.1	1.4 Mb	B	1298	Colias croceus	Wolbachia endosymbiont (group B) of Colias croceus	Lepidoptera	Pieridae
GCF_020995475.1	GCF_020995475.1	1.4 Mb	B	1319	Corcyra cephalonica	Wolbachia endosymbiont of Corcyra cephalonica	Lepidoptera	Pyralidae
GCF_000723225.2	GCF_000723225.2	1.4 Mb	B	1303	Culex molestus	Wolbachia endosymbiont wPip_Mol of Culex molestus	Diptera	Culicidae
GCF_000073005.1	GCF_000073005.1	1.5 Mb	B	1414	Culex quinquefasciatus	Wolbachia endosymbiont of Culex quinquefasciatus	Diptera	Culicidae
GCF_003344345.1	GCF_003344345.1	2.1 Mb	B	2252	Cylisticus convexus	Wolbachia endosymbiont of Cylisticus convexus	Isopoda	Cylisticidae
GCF_013096725.2	GCF_013096725.2	1.5 Mb	B	1439	Diaphorina citri	Wolbachia endosymbiont of Diaphorina citri	Hemiptera	Liviidae
GCF_947179505.1	GCF_947179505.1	1.7 Mb	B	1608	Dolichovespula media	Wolbachia endosymbiont (group B) of Dolichovespula media	Hymenoptera	Vespidae
GCF_004795975.1	GCF_004795975.1	1.3 Mb	B	1200	Drosophila mauritiana	Wolbachia endosymbiont of Drosophila mauritiana	Diptera	Drosophilidae
GCF_947251605.1	GCF_947251605.1	1.4 Mb	B	1314	Emmelina monodactyla	Wolbachia endosymbiont (group B) of Emmelina monodactyla	Lepidoptera	Pterophoridae
GCF_947251735.1	GCF_947251735.1	1.7 Mb	B	1647	Endotricha flammealis	Wolbachia endosymbiont (group B) of Endotricha flammealis	Lepidoptera	Pyralidae
GCF_947250575.1	GCF_947250575.1	1.4 Mb	B	1340	Episyrphus balteatus	Wolbachia endosymbiont (group B) of Episyrphus balteatus	Diptera	Syrphidae
GCF_018555315.1	GCF_018555315.1	1.4 Mb	B	1362	Erebia cassioides	Wolbachia endosymbiont of Erebia cassioides	Lepidoptera	Nymphalidae
GCF_947179575.1	GCF_947179575.1	1.5 Mb	B	1531	Erebia ligea	Wolbachia endosymbiont (group B) of Erebia ligea	Lepidoptera	Nymphalidae
GCF_947250545.1	GCF_947250545.1	1.5 Mb	B	1424	Erynnis tages	Wolbachia endosymbiont (group B) of Erynnis tages	Lepidoptera	Hesperiidae
GCF_947250645.1	GCF_947250645.1	1.4 Mb	B	1396	Eucosma cana	Wolbachia endosymbiont (group B) of Eucosma cana	Lepidoptera	Tortricidae
GCF_947250695.1	GCF_947250695.1	1.3 Mb	B	1207	Eupeodes latifasciatus	Wolbachia endosymbiont (group B) of Eupeodes latifasciatus	Diptera	Syrphidae
GCF_947250535.1	GCF_947250535.1	1.8 Mb	B	1703	Euphydryas aurinia	Wolbachia endosymbiont (group B) of Euphydryas aurinia	Lepidoptera	Nymphalidae
GCF_029856955.1	GCF_029856955.1	1.5 Mb	B	1659	Frankliniella intonsa	Wolbachia endosymbiont of Frankliniella intonsa	Thysanoptera	Thripidae
GCF_947251975.1	GCF_947251975.1	1.3 Mb	B	1254	Hylaea fasciaria	Wolbachia endosymbiont (group B) of Hylaea fasciaria	Lepidoptera	Geometridae
GCF_947179535.1	GCF_947179535.1	1.8 Mb	B	1676	Idaea aversata	Wolbachia endosymbiont (group B) of Idaea aversata	Lepidoptera	Geometridae
GCF_947251585.1	GCF_947251585.1	2.2 Mb	B	2231	Ischnura elegans	Wolbachia endosymbiont (group B) of Ischnura elegans	Odonata	Coenagrionidae
GCF_007115015.1	GCF_007115015.1	1.8 Mb	B	1757	Laodelphax striatellus	Wolbachia endosymbiont of Laodelphax striatellus	Hemiptera	Delphacidae
GCF_947179455.1	GCF_947179455.1	1.4 Mb	B	1356	Leptidea sinapis	Wolbachia endosymbiont (group B) of Leptidea sinapis	Lepidoptera	Pieridae
GCF_006334525.1	GCF_006334525.1	1.2 Mb	B	1227	Leptopilina clavipes	Wolbachia endosymbiont of Leptopilina clavipes	Hymenoptera	Figitidae
GCF_947251875.1	GCF_947251875.1	1.3 Mb	B	1240	Lycaena phlaeas	Wolbachia endosymbiont (group B) of Lycaena phlaeas	Lepidoptera	Lycaenidae
GCF_947251465.1	GCF_947251465.1	1.9 Mb	B	1747	Melanostoma mellinum	Wolbachia endosymbiont (group B) of Melanostoma mellinum	Diptera	Syrphidae
GCF_000204545.1	GCF_000204545.1	1.1 Mb	B	1182	Nasonia vitripennis	Wolbachia endosymbiont wVitB of Nasonia vitripennis	Hymenoptera	Pteromalidae
GCF_007115045.1	GCF_007115045.1	1.5 Mb	B	1505	Nilaparvata lugens	Wolbachia endosymbiont of Nilaparvata lugens	Hemiptera	Delphacidae
GCF_947250465.1	GCF_947250465.1	1.2 Mb	B	1165	Nymphalis c-album	Wolbachia endosymbiont (group B) of Nymphalis c-album	Lepidoptera	Nymphalidae
GCF_947179425.1	GCF_947179425.1	1.7 Mb	B	1611	Ochlodes sylvanus	Wolbachia endosymbiont (group B) of Ochlodes sylvanus	Lepidoptera	Hesperiidae
GCF_001266585.1	GCF_001266585.1	1.1 Mb	B	1117	Operophtera brumata	Wolbachia endosymbiont of Operophtera brumata	Lepidoptera	Geometridae
GCF_025617515.1	GCF_025617515.1	1.7 Mb	B	1601	Oryzaephilus surinamensis	Wolbachia endosymbiont of Oryzaephilus surinamensis	Coleoptera	Silvanidae
GCF_023559125.1	GCF_023559125.1	1.3 Mb	B	1280	Ostrinia furnacalis	Wolbachia endosymbiont of Ostrinia furnacalis	Lepidoptera	Crambidae
GCF_023559145.1	GCF_023559145.1	1.3 Mb	B	1287	Ostrinia scapulalis	Wolbachia endosymbiont of Ostrinia scapulalis	Lepidoptera	Crambidae
GCF_947251495.1	GCF_947251495.1	1.3 Mb	B	1195	Pammene fasciana	Wolbachia endosymbiont (group B) of Pammene fasciana	Lepidoptera	Tortricidae
GCF_947179145.1	GCF_947179145.1	1.8 Mb	B	1708	Pandemis cinnamomeana	Wolbachia endosymbiont (group B) of Pandemis cinnamomeana	Lepidoptera	Tortricidae
GCF_947250555.1	GCF_947250555.1	1.5 Mb	B	1426	Pandemis corylana	Wolbachia endosymbiont (group B) of Pandemis corylana	Lepidoptera	Tortricidae
GCF_947250635.1	GCF_947250635.1	1.5 Mb	B	1460	Parapoynx stratiotata	Wolbachia endosymbiont (group B) of Parapoynx stratiotata	Lepidoptera	Crambidae
GCF_947250725.1	GCF_947250725.1	1.3 Mb	B	1251	Pararge aegeria	Wolbachia endosymbiont (group B) of Pararge aegeria	Lepidoptera	Nymphalidae
GCF_947251625.1	GCF_947251625.1	1.4 Mb	B	1288	Phalera bucephala	Wolbachia endosymbiont (group B) of Phalera bucephala	Lepidoptera	Notodontidae
GCF_947251655.1	GCF_947251655.1	1.3 Mb	B	1187	Pheosia tremula	Wolbachia endosymbiont (group B) of Pheosia tremula	Lepidoptera	Notodontidae
GCF_947179345.1	GCF_947179345.1	1.7 Mb	B	1587	Philonthus cognatus	Wolbachia endosymbiont (group B) of Philonthus cognatus	Coleoptera	Staphylinidae
GCF_947250745.1	GCF_947250745.1	1.6 Mb	B	1466	Polyommatus icarus	Wolbachia endosymbiont (group B) of Polyommatus icarus	Lepidoptera	Lycaenidae
GCF_947251865.1	GCF_947251865.1	1.6 Mb	B	1478	Protocalliphora azurea	Wolbachia endosymbiont (group B) of Protocalliphora azurea	Diptera	Calliphoridae
GCF_947250605.1	GCF_947250605.1	1.5 Mb	B	1466	Pyrgus malvae	Wolbachia endosymbiont (group B) of Pyrgus malvae	Lepidoptera	Hesperiidae
GCF_947250615.1	GCF_947250615.1	1.8 Mb	B	1695	Rhopobota naevana	Wolbachia endosymbiont (group B) of Rhopobota naevana	Lepidoptera	Tortricidae
GCF_947179355.1	GCF_947179355.1	1.6 Mb	B	1542	Sphaerophoria taeniata	Wolbachia endosymbiont (group B) of Sphaerophoria taeniata	Diptera	Syrphidae
GCF_947251505.1	GCF_947251505.1	1.3 Mb	B	1228	Thymelicus sylvestris	Wolbachia endosymbiont (group B) of Thymelicus sylvestris	Lepidoptera	Hesperiidae
GCF_020405475.1	GCF_020405475.1	1.4 Mb	B	1324	Tribolium confusum	Wolbachia endosymbiont of Tribolium confusum	Coleoptera	Tenebrionidae
GCF_001439985.1	GCF_001439985.1	1.1 Mb	B	1230	Trichogramma pretiosum	Wolbachia endosymbiont of Trichogramma pretiosum	Hymenoptera	Trichogrammatidae
GCF_947250655.1	GCF_947250655.1	1.7 Mb	B	1535	Watsonalla binaria	Wolbachia endosymbiont (group B) of Watsonalla binaria	Lepidoptera	Drepanidae
GCF_947250675.1	GCF_947250675.1	1.4 Mb	B	1304	Xestia c-nigrum	Wolbachia endosymbiont (group B) of Xestia c-nigrum	Lepidoptera	Noctuidae
GCF_918697765.1	GCF_918697765.1	1.8 Mb	B	1710	Phyllotreta cruciferae	Wolbachia endosymbiont of Phyllotreta cruciferae	Coleoptera	Chrysomelidae
GCF_918342435.1	GCF_918342435.1	1.4 Mb	B	1440	Psylliodes chrysocephala	Wolbachia endosymbiont of Psylliodes chrysocephala	Coleoptera	Chrysomelidae
GCF_013365455.1	GCF_013365455.1	920.1 kb	C	736	Dirofilaria (Dirofilaria) immitis	Wolbachia endosymbiont of Dirofilaria (Dirofilaria) immitis	Spirurida	Filariidae
GCF_000306885.1	GCF_000306885.1	958 kb	C	750	Onchocerca ochengi	Wolbachia endosymbiont of Onchocerca ochengi	Spirurida	Onchocercidae
GCF_000530755.1	GCF_000530755.1	960.6 kb	C	751	Onchocerca volvulus	Wolbachia endosymbiont of Onchocerca volvulus str. Cameroon	Spirurida	Onchocercidae
GCF_000008385.1	GCF_000008385.1	1.1 Mb	D	1073	Brugia malayi	Wolbachia endosymbiont strain TRS of Brugia malayi	Spirurida	Filariidae
GCF_013366805.1	GCF_013366805.1	1 Mb	D	1039	Litomosoides brasiliensis	Wolbachia endosymbiont of Litomosoides brasiliensis	Rhabditida	Onchocercidae
GCF_013365435.1	GCF_013365435.1	1 Mb	D	860	Litomosoides sigmodontis	Wolbachia endosymbiont of Litomosoides sigmodontis	Rhabditida	Onchocercidae
GCF_002204235.2	GCF_002204235.2	1.1 Mb	D	1124	Wuchereria bancrofti	Wolbachia endosymbiont of Wuchereria bancrofti	SPIRURIDA	Onchocercidae
GCF_001931755.2	GCF_001931755.2	1.8 Mb	E	1669	Folsomia candida	Wolbachia endosymbiont of Folsomia candida	Collembola	Isotomidae
GCF_000829315.1	GCF_000829315.1	1.3 Mb	F	1259	Cimex lectularius	Wolbachia endosymbiont of Cimex lectularius	Hemiptera	Cimicidae
GCF_013366855.1	GCF_013366855.1	1 Mb	F	1114	Madathamugadia hiepei	Wolbachia endosymbiont of Madathamugadia hiepei	Spirurida	Onchocercidae
GCF_020278625.1	GCF_020278625.1	1.1 Mb	F	1147	Mansonella ozzardi	Wolbachia endosymbiont of Mansonella ozzardi	Spirurida	Onchocercidae
GCF_020278605.1	GCF_020278605.1	1,1 Mb	F	1138	Mansonella perstans	Wolbachia endosymbiont of Mansonella perstans	Spirurida	Onchocercidae
GCA_023661065.1	GCA_023661065.1	1 Mb	F	1009	Melophagus ovinus	Wolbachia endosymbiont of Melophagus ovinus	Diptera	Hippoboscidae
sequence(1).fasta	CP085695.1	733.850 kb	F	555	Menacanthus eurysternus	Wolbachia endosymbiont of Menacanthus eurysternus	Phthiraptera	Menoponidae
GCF_013365475.1	GCF_013365475.1	864 kb	J	701	Cruorifilaria tuberocauda	Wolbachia endosymbiont of Cruorifilaria tuberocauda	Nematoda	Filarioidea
GCF_013365495.1	GCF_013365495.1	863.4 kb	J	665	Dipetalonema caudispina	Wolbachia endosymbiont of Dipetalonema caudispina	Spirurida	Setariidae
GCF_013309895.1	GCF_013309895.1	1.4 Mb	S	1645	Atemnus politus	Wolbachia endosymbiont of Atemnus politus	Pseudoscorpiones	Atemnidae
GCF_014771645.1	GCF_014771645.1	1.3 Mb	T	1241		Candidatus Wolbachia massiliensis
GCF_012277295.1	GCF_012277295.1	1.5 Mb	uncertain	1478	Ctenocephalides felis	Wolbachia endosymbiont of Ctenocephalides felis wCfeT	Siphonaptera	Pulicidae
GCF_012277315.1	GCF_012277315.1	1.2 Mb	uncertain	1174	Ctenocephalides felis	Wolbachia endosymbiont of Ctenocephalides felis wCfeJ	Siphonaptera	Pulicidae
GCF_012030695.1	GCF_012030695.1	1.1 Mb	uncertain	1090	Brugia pahangi	Wolbachia endosymbiont of Brugia pahangi	Rhabditida	Onchocercidae
GCF_918315375.1	GCF_918315375.1	559.7 kb	uncertain	534	Chironomus riparius	Wolbachia endosymbiont of Chironomus riparius	Diptera	Chironomidae
GCF_031205055.1	GCF_031205055.1	1.6 Mb	uncertain	1582	Listronotus oregonensis	Wolbachia endosymbiont of Listronotus oregonensis	Coleoptera	Curculionidae
GCF_936270145.1	GCF_936270145.1	1.6 Mb	uncertain	1529	Oedothorax gibbosus	Wolbachia endosymbiont of Oedothorax gibbosus	Araneae	Linyphiidae
GCF_014534705.1	GCF_014534705.1	1.5 Mb	uncertain	1542	Pentalonia nigronervosa	Wolbachia endosymbiont of Pentalonia nigronervosa	Hemiptera	Aphididae
GCF_018141665.1	GCF_018141665.1	1.3 Mb	uncertain	1281	Spodoptera picta	Wolbachia endosymbiont of Spodoptera picta	Lepidoptera	Noctuidae
