# Supplementary material for: Sequencing and Analysis of Wolbachia Strains from A and B Supergroups Detected in Sylvatic Mosquitoes from Brazil
Source: Microorganisms. 2024 Oct 31;12(11):2206. doi: 10.3390/microorganisms12112206 (PMC11596719; doi:10.3390/microorganisms12112206)
Supplement: Supplementary file 1 [file microorganisms-12-02206-s001.zip › Supplementary table 1.xlsx]

## Sheet: BOLD_Culicidae_Lab Sheet
Project:	ZPBP (148 records selected)			User:	Luisa M Inacio da silva
Created:	2024-05-16
Project Code	Process ID	Sample ID	Field ID	BIN	Catalog Num	COI-5P Seq. Length	COI-5P Trace Count	COI-5P Accession	Image Count	Barcode Compliant	Contamination	Stop Codon	Flagged Record	Collection Date	Identification	Life Stage	Extra Info	Voucher Type	Institution	Notes
ZPBP	ZPBP120-24	ZP61	ZP			609[11n]				No		COI-5P			Coquillettidia albicosta				FIOCRUZ Pernambuco
ZPBP	ZPBP121-24	ZP63	ZP			609[5n]				No		COI-5P			Coquillettidia albicosta				FIOCRUZ Pernambuco
ZPBP	ZPBP122-24	ZP58	ZP			609[17n]				No		COI-5P			Coquillettidia albicosta				FIOCRUZ Pernambuco
ZPBP	ZPBP001-24	BP8	BP			654[0n]				No					Psorophora ferox				FIOCRUZ Pernambuco
ZPBP	ZPBP002-24	BP9	BP			654[0n]				No					Psorophora ferox				FIOCRUZ Pernambuco
ZPBP	ZPBP003-24	BP10	BP			654[0n]				No					Psorophora ferox				FIOCRUZ Pernambuco
ZPBP	ZPBP004-24	BP11	BP			652[0n]				No					Psorophora ferox				FIOCRUZ Pernambuco
ZPBP	ZPBP005-24	BP12	BP			654[0n]				No					Psorophora ferox				FIOCRUZ Pernambuco
ZPBP	ZPBP006-24	BP13	BP			654[0n]				No					Psorophora ferox				FIOCRUZ Pernambuco
ZPBP	ZPBP007-24	BP14	BP			654[0n]				No					Psorophora ferox				FIOCRUZ Pernambuco
ZPBP	ZPBP008-24	BP15	BP			654[0n]				No					Psorophora ferox				FIOCRUZ Pernambuco
ZPBP	ZPBP009-24	BP16	BP			654[0n]				No					Psorophora ferox				FIOCRUZ Pernambuco
ZPBP	ZPBP010-24	BP17	BP			654[0n]				No					Psorophora ferox				FIOCRUZ Pernambuco
ZPBP	ZPBP011-24	BP18	BP			654[0n]				No					Psorophora ferox				FIOCRUZ Pernambuco
ZPBP	ZPBP012-24	BP19	BP			654[0n]				No					Psorophora ferox				FIOCRUZ Pernambuco
ZPBP	ZPBP013-24	BP20	BP			654[1n]				No					Psorophora ferox				FIOCRUZ Pernambuco
ZPBP	ZPBP014-24	BP21A	BP			654[0n]				No					Psorophora ferox				FIOCRUZ Pernambuco
ZPBP	ZPBP015-24	BP21B	BP			654[1n]				No					Psorophora ferox				FIOCRUZ Pernambuco
ZPBP	ZPBP016-24	BP22	BP			654[0n]				No					Psorophora ferox				FIOCRUZ Pernambuco
ZPBP	ZPBP017-24	BP23	BP			654[0n]				No					Psorophora ferox				FIOCRUZ Pernambuco
ZPBP	ZPBP018-24	BP24	BP			654[0n]				No					Psorophora ferox				FIOCRUZ Pernambuco
ZPBP	ZPBP019-24	BP25	BP			654[0n]				No					Psorophora ferox				FIOCRUZ Pernambuco
ZPBP	ZPBP020-24	BP26	BP			654[0n]				No					Psorophora ferox				FIOCRUZ Pernambuco
ZPBP	ZPBP021-24	BP27	BP			654[0n]				No					Psorophora ferox				FIOCRUZ Pernambuco
ZPBP	ZPBP022-24	BP39	BP			608[0n]				No		COI-5P			Coquillettidia chrysonotum				FIOCRUZ Pernambuco
ZPBP	ZPBP023-24	BP40	BP			607[1n]				No		COI-5P			Coquillettidia chrysonotum				FIOCRUZ Pernambuco
ZPBP	ZPBP024-24	BP41	BP			607[0n]				No		COI-5P			Coquillettidia chrysonotum				FIOCRUZ Pernambuco
ZPBP	ZPBP025-24	BP42	BP			605[0n]				No		COI-5P			Coquillettidia chrysonotum				FIOCRUZ Pernambuco
ZPBP	ZPBP026-24	BP43	BP			607[0n]				No		COI-5P			Coquillettidia chrysonotum				FIOCRUZ Pernambuco
ZPBP	ZPBP027-24	BP44	BP			607[0n]				No		COI-5P			Coquillettidia chrysonotum				FIOCRUZ Pernambuco
ZPBP	ZPBP028-24	BP45	BP			607[0n]				No		COI-5P			Coquillettidia chrysonotum				FIOCRUZ Pernambuco
ZPBP	ZPBP029-24	BP46	BP			607[0n]				No		COI-5P			Coquillettidia chrysonotum				FIOCRUZ Pernambuco
ZPBP	ZPBP030-24	BP47	BP			607[0n]				No		COI-5P			Coquillettidia chrysonotum				FIOCRUZ Pernambuco
ZPBP	ZPBP031-24	BP48	BP			607[0n]				No		COI-5P			Coquillettidia chrysonotum				FIOCRUZ Pernambuco
ZPBP	ZPBP032-24	BP49	BP			607[0n]				No		COI-5P			Coquillettidia chrysonotum				FIOCRUZ Pernambuco
ZPBP	ZPBP033-24	ZP104	ZP			607[0n]				No		COI-5P			Coquillettidia chrysonotum				FIOCRUZ Pernambuco
ZPBP	ZPBP034-24	ZP105	ZP			607[0n]				No		COI-5P			Coquillettidia chrysonotum				FIOCRUZ Pernambuco
ZPBP	ZPBP035-24	ZP106	ZP			607[0n]				No		COI-5P			Coquillettidia chrysonotum				FIOCRUZ Pernambuco
ZPBP	ZPBP036-24	ZP137	ZP			603[0n]				No		COI-5P			Coquillettidia chrysonotum				FIOCRUZ Pernambuco
ZPBP	ZPBP037-24	ZP75	ZP			664[3n]				No		COI-5P			Aedes scapularis				FIOCRUZ Pernambuco
ZPBP	ZPBP038-24	ZP76	ZP			664[1n]				No		COI-5P			Aedes scapularis				FIOCRUZ Pernambuco
ZPBP	ZPBP039-24	ZP77	ZP			660[1n]				No		COI-5P			Aedes scapularis				FIOCRUZ Pernambuco
ZPBP	ZPBP040-24	ZP78	ZP			664[0n]				No		COI-5P			Aedes scapularis				FIOCRUZ Pernambuco
ZPBP	ZPBP041-24	ZP79	ZP			664[0n]				No		COI-5P			Aedes scapularis				FIOCRUZ Pernambuco
ZPBP	ZPBP042-24	ZP81	ZP			664[1n]				No		COI-5P			Aedes scapularis				FIOCRUZ Pernambuco
ZPBP	ZPBP043-24	ZP83	ZP			664[0n]				No		COI-5P			Aedes scapularis				FIOCRUZ Pernambuco
ZPBP	ZPBP044-24	ZP85	ZP			664[2n]				No		COI-5P			Aedes scapularis				FIOCRUZ Pernambuco
ZPBP	ZPBP045-24	ZP86	ZP			664[0n]				No		COI-5P			Aedes scapularis				FIOCRUZ Pernambuco
ZPBP	ZPBP046-24	ZP87	ZP			664[0n]				No		COI-5P			Aedes scapularis				FIOCRUZ Pernambuco
ZPBP	ZPBP047-24	ZP88	ZP			664[0n]				No		COI-5P			Aedes scapularis				FIOCRUZ Pernambuco
ZPBP	ZPBP048-24	ZP89A	ZP			664[0n]				No		COI-5P			Aedes scapularis				FIOCRUZ Pernambuco
ZPBP	ZPBP049-24	ZP89B	ZP			662[0n]				No		COI-5P			Aedes scapularis				FIOCRUZ Pernambuco
ZPBP	ZPBP050-24	ZP90	ZP			664[1n]				No		COI-5P			Aedes scapularis				FIOCRUZ Pernambuco
ZPBP	ZPBP051-24	ZP91	ZP			664[3n]				No		COI-5P			Aedes scapularis				FIOCRUZ Pernambuco
ZPBP	ZPBP052-24	BP29	BP			618[0n]				No		COI-5P			Limatus durhamii				FIOCRUZ Pernambuco
ZPBP	ZPBP053-24	BP30	BP			594[0n]				No		COI-5P			Limatus durhamii				FIOCRUZ Pernambuco
ZPBP	ZPBP054-24	BP31	BP			579[0n]				No		COI-5P			Limatus durhamii				FIOCRUZ Pernambuco
ZPBP	ZPBP055-24	BP33	BP			618[0n]				No		COI-5P			Limatus durhamii				FIOCRUZ Pernambuco
ZPBP	ZPBP056-24	BP34	BP			618[0n]				No		COI-5P			Limatus durhamii				FIOCRUZ Pernambuco
ZPBP	ZPBP057-24	BP35	BP			618[0n]				No		COI-5P			Limatus durhamii				FIOCRUZ Pernambuco
ZPBP	ZPBP058-24	BP37	BP			617[0n]				No		COI-5P			Limatus durhamii				FIOCRUZ Pernambuco
ZPBP	ZPBP059-24	BP38	BP			618[1n]				No		COI-5P			Limatus durhamii				FIOCRUZ Pernambuco
ZPBP	ZPBP060-24	ZP100	ZP			618[1n]				No		COI-5P			Limatus durhamii				FIOCRUZ Pernambuco
ZPBP	ZPBP061-24	ZP98	ZP			618[0n]				No		COI-5P			Limatus durhamii				FIOCRUZ Pernambuco
ZPBP	ZPBP062-24	BP36	BP			617[1n]				No		COI-5P			Limatus durhamii				FIOCRUZ Pernambuco
ZPBP	ZPBP063-24	ZP101	ZP			618[0n]				No		COI-5P			Limatus durhamii				FIOCRUZ Pernambuco
ZPBP	ZPBP064-24	ZP102	ZP			618[0n]				No		COI-5P			Limatus durhamii				FIOCRUZ Pernambuco
ZPBP	ZPBP065-24	ZP99	ZP			618[0n]				No		COI-5P			Limatus durhamii				FIOCRUZ Pernambuco
ZPBP	ZPBP066-24	ZP139	ZP			622[0n]				No		COI-5P			Mansonia titillans				FIOCRUZ Pernambuco
ZPBP	ZPBP067-24	ZP140	ZP			620[0n]				No		COI-5P			Mansonia titillans				FIOCRUZ Pernambuco
ZPBP	ZPBP068-24	ZP141	ZP			622[0n]				No		COI-5P			Mansonia titillans				FIOCRUZ Pernambuco
ZPBP	ZPBP069-24	ZP142	ZP			623[0n]				No		COI-5P			Mansonia titillans				FIOCRUZ Pernambuco
ZPBP	ZPBP070-24	ZP143	ZP			622[0n]				No					Mansonia titillans				FIOCRUZ Pernambuco
ZPBP	ZPBP071-24	ZP144	ZP			622[0n]				No		COI-5P			Mansonia titillans				FIOCRUZ Pernambuco
ZPBP	ZPBP072-24	ZP145	ZP			622[0n]				No					Mansonia titillans				FIOCRUZ Pernambuco
ZPBP	ZPBP073-24	ZP146	ZP			622[0n]				No					Mansonia titillans				FIOCRUZ Pernambuco
ZPBP	ZPBP074-24	ZP147	ZP			622[0n]				No		COI-5P			Mansonia titillans				FIOCRUZ Pernambuco
ZPBP	ZPBP075-24	ZP148	ZP			621[0n]				No		COI-5P			Mansonia titillans				FIOCRUZ Pernambuco
ZPBP	ZPBP076-24	ZP149	ZP			622[0n]				No					Mansonia titillans				FIOCRUZ Pernambuco
ZPBP	ZPBP077-24	ZP150	ZP			622[0n]				No		COI-5P			Mansonia titillans				FIOCRUZ Pernambuco
ZPBP	ZPBP078-24	ZP151	ZP			619[0n]				No		COI-5P			Mansonia titillans				FIOCRUZ Pernambuco
ZPBP	ZPBP079-24	ZP160	ZP			622[0n]				No					Mansonia titillans				FIOCRUZ Pernambuco
ZPBP	ZPBP080-24	ZP161	ZP			622[0n]				No		COI-5P			Mansonia titillans				FIOCRUZ Pernambuco
ZPBP	ZPBP081-24	ZP162	ZP			622[0n]				No		COI-5P			Mansonia titillans				FIOCRUZ Pernambuco
ZPBP	ZPBP082-24	ZP163	ZP			622[0n]				No		COI-5P			Mansonia titillans				FIOCRUZ Pernambuco
ZPBP	ZPBP083-24	ZP164	ZP			618[0n]				No					Mansonia titillans				FIOCRUZ Pernambuco
ZPBP	ZPBP084-24	ZP165	ZP			617[0n]				No					Mansonia titillans				FIOCRUZ Pernambuco
ZPBP	ZPBP085-24	ZP166	ZP			622[0n]				No		COI-5P			Mansonia titillans				FIOCRUZ Pernambuco
ZPBP	ZPBP086-24	ZP167	ZP			467[0n]				No					Mansonia titillans				FIOCRUZ Pernambuco
ZPBP	ZPBP087-24	ZP168	ZP			619[0n]				No					Mansonia titillans				FIOCRUZ Pernambuco
ZPBP	ZPBP088-24	ZP169	ZP			622[0n]				No		COI-5P			Mansonia titillans				FIOCRUZ Pernambuco
ZPBP	ZPBP089-24	ZP170	ZP			622[0n]				No		COI-5P			Mansonia titillans				FIOCRUZ Pernambuco
ZPBP	ZPBP090-24	ZP171	ZP			622[0n]				No		COI-5P			Mansonia titillans				FIOCRUZ Pernambuco
ZPBP	ZPBP091-24	ZP173	ZP			618[0n]				No					Mansonia titillans				FIOCRUZ Pernambuco
ZPBP	ZPBP092-24	ZP175	ZP			622[0n]				No		COI-5P			Mansonia titillans				FIOCRUZ Pernambuco
ZPBP	ZPBP093-24	ZP176	ZP			623[0n]				No		COI-5P			Mansonia titillans				FIOCRUZ Pernambuco
ZPBP	ZPBP094-24	ZP177	ZP			616[0n]				No					Mansonia titillans				FIOCRUZ Pernambuco
ZPBP	ZPBP095-24	ZP179	ZP			622[0n]				No		COI-5P			Mansonia titillans				FIOCRUZ Pernambuco
ZPBP	ZPBP096-24	ZP180	ZP			622[0n]				No					Mansonia titillans				FIOCRUZ Pernambuco
ZPBP	ZPBP097-24	ZP182	ZP			604[0n]				No					Mansonia titillans				FIOCRUZ Pernambuco
ZPBP	ZPBP098-24	ZP184	ZP			622[0n]				No		COI-5P			Mansonia titillans				FIOCRUZ Pernambuco
ZPBP	ZPBP099-24	ZP185	ZP			622[0n]				No		COI-5P			Mansonia titillans				FIOCRUZ Pernambuco
ZPBP	ZPBP100-24	ZP186	ZP			622[0n]				No		COI-5P			Mansonia titillans				FIOCRUZ Pernambuco
ZPBP	ZPBP101-24	ZP187	ZP			621[0n]				No					Mansonia titillans				FIOCRUZ Pernambuco
ZPBP	ZPBP102-24	ZP188	ZP			609[0n]				No					Mansonia titillans				FIOCRUZ Pernambuco
ZPBP	ZPBP103-24	ZP72	ZP			575[3n]				No					Coquillettidia hermanoi				FIOCRUZ Pernambuco
ZPBP	ZPBP104-24	ZP94	ZP			0[n]				No					Coquillettidia hermanoi				FIOCRUZ Pernambuco
ZPBP	ZPBP105-24	ZP130	ZP			574[0n]				No					Coquillettidia hermanoi				FIOCRUZ Pernambuco
ZPBP	ZPBP106-24	ZP131	ZP			575[0n]				No					Coquillettidia hermanoi				FIOCRUZ Pernambuco
ZPBP	ZPBP107-24	ZP132	ZP			575[0n]				No					Coquillettidia hermanoi				FIOCRUZ Pernambuco
ZPBP	ZPBP108-24	ZP133	ZP			575[0n]				No					Coquillettidia hermanoi				FIOCRUZ Pernambuco
ZPBP	ZPBP109-24	ZP134	ZP			575[0n]				No					Coquillettidia hermanoi				FIOCRUZ Pernambuco
ZPBP	ZPBP110-24	ZP135	ZP			575[0n]				No					Coquillettidia hermanoi				FIOCRUZ Pernambuco
ZPBP	ZPBP111-24	ZP136	ZP			575[0n]				No					Coquillettidia hermanoi				FIOCRUZ Pernambuco
ZPBP	ZPBP112-24	ZP138	ZP			575[0n]				No					Coquillettidia hermanoi				FIOCRUZ Pernambuco
ZPBP	ZPBP113-24	ZP194	ZP			571[3n]				No					Coquillettidia hermanoi				FIOCRUZ Pernambuco
ZPBP	ZPBP114-24	ZP197	ZP			575[0n]				No					Coquillettidia hermanoi				FIOCRUZ Pernambuco
ZPBP	ZPBP115-24	ZP114	ZP			571[0n]				No		COI-5P			Coquillettidia albicosta				FIOCRUZ Pernambuco
ZPBP	ZPBP116-24	ZP57	ZP			571[14n]				No					Coquillettidia albicosta				FIOCRUZ Pernambuco
ZPBP	ZPBP117-24	ZP59	ZP			571[18n]				No					Coquillettidia albicosta				FIOCRUZ Pernambuco
ZPBP	ZPBP118-24	ZP60	ZP			571[15n]				No					Coquillettidia albicosta				FIOCRUZ Pernambuco
ZPBP	ZPBP119-24	ZP62	ZP			571[8n]				No					Coquillettidia albicosta				FIOCRUZ Pernambuco
ZPBP	ZPBP123-24	BP50	BP			613[0n]				No		COI-5P			Mansonia wilsoni				FIOCRUZ Pernambuco
ZPBP	ZPBP124-24	BP51	BP			613[0n]				No					Mansonia wilsoni				FIOCRUZ Pernambuco
ZPBP	ZPBP125-24	BP53	BP			613[0n]				No		COI-5P			Mansonia wilsoni				FIOCRUZ Pernambuco
ZPBP	ZPBP126-24	BP54	BP			613[0n]				No		COI-5P			Mansonia wilsoni				FIOCRUZ Pernambuco
ZPBP	ZPBP127-24	BP55	BP			613[0n]				No		COI-5P			Mansonia wilsoni				FIOCRUZ Pernambuco
ZPBP	ZPBP128-24	ZP116	ZP			613[1n]				No		COI-5P			Mansonia wilsoni				FIOCRUZ Pernambuco
ZPBP	ZPBP129-24	ZP117	ZP			613[3n]				No		COI-5P			Mansonia wilsoni				FIOCRUZ Pernambuco
ZPBP	ZPBP130-24	ZP118	ZP			613[0n]				No		COI-5P			Mansonia wilsoni				FIOCRUZ Pernambuco
ZPBP	ZPBP131-24	ZP119	ZP			613[0n]				No		COI-5P			Mansonia wilsoni				FIOCRUZ Pernambuco
ZPBP	ZPBP132-24	ZP120	ZP			613[1n]				No		COI-5P			Mansonia wilsoni				FIOCRUZ Pernambuco
ZPBP	ZPBP133-24	ZP121	ZP			613[4n]				No		COI-5P			Mansonia wilsoni				FIOCRUZ Pernambuco
ZPBP	ZPBP134-24	ZP122	ZP			613[0n]				No		COI-5P			Mansonia wilsoni				FIOCRUZ Pernambuco
ZPBP	ZPBP135-24	ZP123	ZP			613[0n]				No		COI-5P			Mansonia wilsoni				FIOCRUZ Pernambuco
ZPBP	ZPBP136-24	ZP124	ZP			613[2n]				No		COI-5P			Mansonia wilsoni				FIOCRUZ Pernambuco
ZPBP	ZPBP137-24	ZP125	ZP			613[1n]				No		COI-5P			Mansonia wilsoni				FIOCRUZ Pernambuco
ZPBP	ZPBP138-24	ZP126	ZP			613[1n]				No		COI-5P			Mansonia wilsoni				FIOCRUZ Pernambuco
ZPBP	ZPBP139-24	ZP128	ZP			613[2n]				No		COI-5P			Mansonia wilsoni				FIOCRUZ Pernambuco
ZPBP	ZPBP140-24	ZP129	ZP			613[1n]				No		COI-5P			Mansonia wilsoni				FIOCRUZ Pernambuco
ZPBP	ZPBP141-24	ZP153	ZP			613[0n]				No		COI-5P			Mansonia wilsoni				FIOCRUZ Pernambuco
ZPBP	ZPBP142-24	ZP154	ZP			613[0n]				No		COI-5P			Mansonia wilsoni				FIOCRUZ Pernambuco
ZPBP	ZPBP143-24	ZP156	ZP			611[0n]				No		COI-5P			Mansonia wilsoni				FIOCRUZ Pernambuco
ZPBP	ZPBP144-24	ZP157	ZP			613[0n]				No		COI-5P			Mansonia wilsoni				FIOCRUZ Pernambuco
ZPBP	ZPBP145-24	ZP158	ZP			613[0n]				No		COI-5P			Mansonia wilsoni				FIOCRUZ Pernambuco
ZPBP	ZPBP146-24	ZP159	ZP			613[0n]				No		COI-5P			Mansonia wilsoni				FIOCRUZ Pernambuco
ZPBP	ZPBP147-24	ZP178	ZP			613[0n]				No		COI-5P			Mansonia wilsoni				FIOCRUZ Pernambuco
ZPBP	ZPBP148-24	BP52PE	BP			602[0n]				No					Mansonia wilsoni				FIOCRUZ Pernambuco

## Sheet: BOLD_Culicidae_Taxonomy
Project:	ZPBP (148 records selected)			User:	Luisa M Inacio da silva
Created:	2024-05-16
Sample ID	Phylum	Class	Order	Family	Subfamily	Tribe	Genus	Species	Subspecies	Identifier	Identifier Email	Identification Method	Taxonomy Notes
ZP61	Arthropoda	Insecta	Diptera	Culicidae	Culicinae	Mansoniini	Coquillettidia	Coquillettidia albicosta
ZP63	Arthropoda	Insecta	Diptera	Culicidae	Culicinae	Mansoniini	Coquillettidia	Coquillettidia albicosta
ZP58	Arthropoda	Insecta	Diptera	Culicidae	Culicinae	Mansoniini	Coquillettidia	Coquillettidia albicosta
BP8	Arthropoda	Insecta	Diptera	Culicidae	Culicinae	Aedini	Psorophora	Psorophora ferox
BP9	Arthropoda	Insecta	Diptera	Culicidae	Culicinae	Aedini	Psorophora	Psorophora ferox
BP10	Arthropoda	Insecta	Diptera	Culicidae	Culicinae	Aedini	Psorophora	Psorophora ferox
BP11	Arthropoda	Insecta	Diptera	Culicidae	Culicinae	Aedini	Psorophora	Psorophora ferox
BP12	Arthropoda	Insecta	Diptera	Culicidae	Culicinae	Aedini	Psorophora	Psorophora ferox
BP13	Arthropoda	Insecta	Diptera	Culicidae	Culicinae	Aedini	Psorophora	Psorophora ferox
BP14	Arthropoda	Insecta	Diptera	Culicidae	Culicinae	Aedini	Psorophora	Psorophora ferox
BP15	Arthropoda	Insecta	Diptera	Culicidae	Culicinae	Aedini	Psorophora	Psorophora ferox
BP16	Arthropoda	Insecta	Diptera	Culicidae	Culicinae	Aedini	Psorophora	Psorophora ferox
BP17	Arthropoda	Insecta	Diptera	Culicidae	Culicinae	Aedini	Psorophora	Psorophora ferox
BP18	Arthropoda	Insecta	Diptera	Culicidae	Culicinae	Aedini	Psorophora	Psorophora ferox
BP19	Arthropoda	Insecta	Diptera	Culicidae	Culicinae	Aedini	Psorophora	Psorophora ferox
BP20	Arthropoda	Insecta	Diptera	Culicidae	Culicinae	Aedini	Psorophora	Psorophora ferox
BP21A	Arthropoda	Insecta	Diptera	Culicidae	Culicinae	Aedini	Psorophora	Psorophora ferox
BP21B	Arthropoda	Insecta	Diptera	Culicidae	Culicinae	Aedini	Psorophora	Psorophora ferox
BP22	Arthropoda	Insecta	Diptera	Culicidae	Culicinae	Aedini	Psorophora	Psorophora ferox
BP23	Arthropoda	Insecta	Diptera	Culicidae	Culicinae	Aedini	Psorophora	Psorophora ferox
BP24	Arthropoda	Insecta	Diptera	Culicidae	Culicinae	Aedini	Psorophora	Psorophora ferox
BP25	Arthropoda	Insecta	Diptera	Culicidae	Culicinae	Aedini	Psorophora	Psorophora ferox
BP26	Arthropoda	Insecta	Diptera	Culicidae	Culicinae	Aedini	Psorophora	Psorophora ferox
BP27	Arthropoda	Insecta	Diptera	Culicidae	Culicinae	Aedini	Psorophora	Psorophora ferox
BP39	Arthropoda	Insecta	Diptera	Culicidae	Culicinae	Mansoniini	Coquillettidia	Coquillettidia chrysonotum
BP40	Arthropoda	Insecta	Diptera	Culicidae	Culicinae	Mansoniini	Coquillettidia	Coquillettidia chrysonotum
BP41	Arthropoda	Insecta	Diptera	Culicidae	Culicinae	Mansoniini	Coquillettidia	Coquillettidia chrysonotum
BP42	Arthropoda	Insecta	Diptera	Culicidae	Culicinae	Mansoniini	Coquillettidia	Coquillettidia chrysonotum
BP43	Arthropoda	Insecta	Diptera	Culicidae	Culicinae	Mansoniini	Coquillettidia	Coquillettidia chrysonotum
BP44	Arthropoda	Insecta	Diptera	Culicidae	Culicinae	Mansoniini	Coquillettidia	Coquillettidia chrysonotum
BP45	Arthropoda	Insecta	Diptera	Culicidae	Culicinae	Mansoniini	Coquillettidia	Coquillettidia chrysonotum
BP46	Arthropoda	Insecta	Diptera	Culicidae	Culicinae	Mansoniini	Coquillettidia	Coquillettidia chrysonotum
BP47	Arthropoda	Insecta	Diptera	Culicidae	Culicinae	Mansoniini	Coquillettidia	Coquillettidia chrysonotum
BP48	Arthropoda	Insecta	Diptera	Culicidae	Culicinae	Mansoniini	Coquillettidia	Coquillettidia chrysonotum
BP49	Arthropoda	Insecta	Diptera	Culicidae	Culicinae	Mansoniini	Coquillettidia	Coquillettidia chrysonotum
ZP104	Arthropoda	Insecta	Diptera	Culicidae	Culicinae	Mansoniini	Coquillettidia	Coquillettidia chrysonotum
ZP105	Arthropoda	Insecta	Diptera	Culicidae	Culicinae	Mansoniini	Coquillettidia	Coquillettidia chrysonotum
ZP106	Arthropoda	Insecta	Diptera	Culicidae	Culicinae	Mansoniini	Coquillettidia	Coquillettidia chrysonotum
ZP137	Arthropoda	Insecta	Diptera	Culicidae	Culicinae	Mansoniini	Coquillettidia	Coquillettidia chrysonotum
ZP75	Arthropoda	Insecta	Diptera	Culicidae	Culicinae	Aedini	Aedes	Aedes scapularis
ZP76	Arthropoda	Insecta	Diptera	Culicidae	Culicinae	Aedini	Aedes	Aedes scapularis
ZP77	Arthropoda	Insecta	Diptera	Culicidae	Culicinae	Aedini	Aedes	Aedes scapularis
ZP78	Arthropoda	Insecta	Diptera	Culicidae	Culicinae	Aedini	Aedes	Aedes scapularis
ZP79	Arthropoda	Insecta	Diptera	Culicidae	Culicinae	Aedini	Aedes	Aedes scapularis
ZP81	Arthropoda	Insecta	Diptera	Culicidae	Culicinae	Aedini	Aedes	Aedes scapularis
ZP83	Arthropoda	Insecta	Diptera	Culicidae	Culicinae	Aedini	Aedes	Aedes scapularis
ZP85	Arthropoda	Insecta	Diptera	Culicidae	Culicinae	Aedini	Aedes	Aedes scapularis
ZP86	Arthropoda	Insecta	Diptera	Culicidae	Culicinae	Aedini	Aedes	Aedes scapularis
ZP87	Arthropoda	Insecta	Diptera	Culicidae	Culicinae	Aedini	Aedes	Aedes scapularis
ZP88	Arthropoda	Insecta	Diptera	Culicidae	Culicinae	Aedini	Aedes	Aedes scapularis
ZP89A	Arthropoda	Insecta	Diptera	Culicidae	Culicinae	Aedini	Aedes	Aedes scapularis
ZP89B	Arthropoda	Insecta	Diptera	Culicidae	Culicinae	Aedini	Aedes	Aedes scapularis
ZP90	Arthropoda	Insecta	Diptera	Culicidae	Culicinae	Aedini	Aedes	Aedes scapularis
ZP91	Arthropoda	Insecta	Diptera	Culicidae	Culicinae	Aedini	Aedes	Aedes scapularis
BP29	Arthropoda	Insecta	Diptera	Culicidae	Culicinae	Sabethini	Limatus	Limatus durhamii
BP30	Arthropoda	Insecta	Diptera	Culicidae	Culicinae	Sabethini	Limatus	Limatus durhamii
BP31	Arthropoda	Insecta	Diptera	Culicidae	Culicinae	Sabethini	Limatus	Limatus durhamii
BP33	Arthropoda	Insecta	Diptera	Culicidae	Culicinae	Sabethini	Limatus	Limatus durhamii
BP34	Arthropoda	Insecta	Diptera	Culicidae	Culicinae	Sabethini	Limatus	Limatus durhamii
BP35	Arthropoda	Insecta	Diptera	Culicidae	Culicinae	Sabethini	Limatus	Limatus durhamii
BP37	Arthropoda	Insecta	Diptera	Culicidae	Culicinae	Sabethini	Limatus	Limatus durhamii
BP38	Arthropoda	Insecta	Diptera	Culicidae	Culicinae	Sabethini	Limatus	Limatus durhamii
ZP100	Arthropoda	Insecta	Diptera	Culicidae	Culicinae	Sabethini	Limatus	Limatus durhamii
ZP98	Arthropoda	Insecta	Diptera	Culicidae	Culicinae	Sabethini	Limatus	Limatus durhamii
BP36	Arthropoda	Insecta	Diptera	Culicidae	Culicinae	Sabethini	Limatus	Limatus durhamii
ZP101	Arthropoda	Insecta	Diptera	Culicidae	Culicinae	Sabethini	Limatus	Limatus durhamii
ZP102	Arthropoda	Insecta	Diptera	Culicidae	Culicinae	Sabethini	Limatus	Limatus durhamii
ZP99	Arthropoda	Insecta	Diptera	Culicidae	Culicinae	Sabethini	Limatus	Limatus durhamii
ZP139	Arthropoda	Insecta	Diptera	Culicidae	Culicinae	Mansoniini	Mansonia	Mansonia titillans
ZP140	Arthropoda	Insecta	Diptera	Culicidae	Culicinae	Mansoniini	Mansonia	Mansonia titillans
ZP141	Arthropoda	Insecta	Diptera	Culicidae	Culicinae	Mansoniini	Mansonia	Mansonia titillans
ZP142	Arthropoda	Insecta	Diptera	Culicidae	Culicinae	Mansoniini	Mansonia	Mansonia titillans
ZP143	Arthropoda	Insecta	Diptera	Culicidae	Culicinae	Mansoniini	Mansonia	Mansonia titillans
ZP144	Arthropoda	Insecta	Diptera	Culicidae	Culicinae	Mansoniini	Mansonia	Mansonia titillans
ZP145	Arthropoda	Insecta	Diptera	Culicidae	Culicinae	Mansoniini	Mansonia	Mansonia titillans
ZP146	Arthropoda	Insecta	Diptera	Culicidae	Culicinae	Mansoniini	Mansonia	Mansonia titillans
ZP147	Arthropoda	Insecta	Diptera	Culicidae	Culicinae	Mansoniini	Mansonia	Mansonia titillans
ZP148	Arthropoda	Insecta	Diptera	Culicidae	Culicinae	Mansoniini	Mansonia	Mansonia titillans
ZP149	Arthropoda	Insecta	Diptera	Culicidae	Culicinae	Mansoniini	Mansonia	Mansonia titillans
ZP150	Arthropoda	Insecta	Diptera	Culicidae	Culicinae	Mansoniini	Mansonia	Mansonia titillans
ZP151	Arthropoda	Insecta	Diptera	Culicidae	Culicinae	Mansoniini	Mansonia	Mansonia titillans
ZP160	Arthropoda	Insecta	Diptera	Culicidae	Culicinae	Mansoniini	Mansonia	Mansonia titillans
ZP161	Arthropoda	Insecta	Diptera	Culicidae	Culicinae	Mansoniini	Mansonia	Mansonia titillans
ZP162	Arthropoda	Insecta	Diptera	Culicidae	Culicinae	Mansoniini	Mansonia	Mansonia titillans
ZP163	Arthropoda	Insecta	Diptera	Culicidae	Culicinae	Mansoniini	Mansonia	Mansonia titillans
ZP164	Arthropoda	Insecta	Diptera	Culicidae	Culicinae	Mansoniini	Mansonia	Mansonia titillans
ZP165	Arthropoda	Insecta	Diptera	Culicidae	Culicinae	Mansoniini	Mansonia	Mansonia titillans
ZP166	Arthropoda	Insecta	Diptera	Culicidae	Culicinae	Mansoniini	Mansonia	Mansonia titillans
ZP167	Arthropoda	Insecta	Diptera	Culicidae	Culicinae	Mansoniini	Mansonia	Mansonia titillans
ZP168	Arthropoda	Insecta	Diptera	Culicidae	Culicinae	Mansoniini	Mansonia	Mansonia titillans
ZP169	Arthropoda	Insecta	Diptera	Culicidae	Culicinae	Mansoniini	Mansonia	Mansonia titillans
ZP170	Arthropoda	Insecta	Diptera	Culicidae	Culicinae	Mansoniini	Mansonia	Mansonia titillans
ZP171	Arthropoda	Insecta	Diptera	Culicidae	Culicinae	Mansoniini	Mansonia	Mansonia titillans
ZP173	Arthropoda	Insecta	Diptera	Culicidae	Culicinae	Mansoniini	Mansonia	Mansonia titillans
ZP175	Arthropoda	Insecta	Diptera	Culicidae	Culicinae	Mansoniini	Mansonia	Mansonia titillans
ZP176	Arthropoda	Insecta	Diptera	Culicidae	Culicinae	Mansoniini	Mansonia	Mansonia titillans
ZP177	Arthropoda	Insecta	Diptera	Culicidae	Culicinae	Mansoniini	Mansonia	Mansonia titillans
ZP179	Arthropoda	Insecta	Diptera	Culicidae	Culicinae	Mansoniini	Mansonia	Mansonia titillans
ZP180	Arthropoda	Insecta	Diptera	Culicidae	Culicinae	Mansoniini	Mansonia	Mansonia titillans
ZP182	Arthropoda	Insecta	Diptera	Culicidae	Culicinae	Mansoniini	Mansonia	Mansonia titillans
ZP184	Arthropoda	Insecta	Diptera	Culicidae	Culicinae	Mansoniini	Mansonia	Mansonia titillans
ZP185	Arthropoda	Insecta	Diptera	Culicidae	Culicinae	Mansoniini	Mansonia	Mansonia titillans
ZP186	Arthropoda	Insecta	Diptera	Culicidae	Culicinae	Mansoniini	Mansonia	Mansonia titillans
ZP187	Arthropoda	Insecta	Diptera	Culicidae	Culicinae	Mansoniini	Mansonia	Mansonia titillans
ZP188	Arthropoda	Insecta	Diptera	Culicidae	Culicinae	Mansoniini	Mansonia	Mansonia titillans
ZP72	Arthropoda	Insecta	Diptera	Culicidae	Culicinae	Mansoniini	Coquillettidia	Coquillettidia hermanoi
ZP94	Arthropoda	Insecta	Diptera	Culicidae	Culicinae	Mansoniini	Coquillettidia	Coquillettidia hermanoi
ZP130	Arthropoda	Insecta	Diptera	Culicidae	Culicinae	Mansoniini	Coquillettidia	Coquillettidia hermanoi
ZP131	Arthropoda	Insecta	Diptera	Culicidae	Culicinae	Mansoniini	Coquillettidia	Coquillettidia hermanoi
ZP132	Arthropoda	Insecta	Diptera	Culicidae	Culicinae	Mansoniini	Coquillettidia	Coquillettidia hermanoi
ZP133	Arthropoda	Insecta	Diptera	Culicidae	Culicinae	Mansoniini	Coquillettidia	Coquillettidia hermanoi
ZP134	Arthropoda	Insecta	Diptera	Culicidae	Culicinae	Mansoniini	Coquillettidia	Coquillettidia hermanoi
ZP135	Arthropoda	Insecta	Diptera	Culicidae	Culicinae	Mansoniini	Coquillettidia	Coquillettidia hermanoi
ZP136	Arthropoda	Insecta	Diptera	Culicidae	Culicinae	Mansoniini	Coquillettidia	Coquillettidia hermanoi
ZP138	Arthropoda	Insecta	Diptera	Culicidae	Culicinae	Mansoniini	Coquillettidia	Coquillettidia hermanoi
ZP194	Arthropoda	Insecta	Diptera	Culicidae	Culicinae	Mansoniini	Coquillettidia	Coquillettidia hermanoi
ZP197	Arthropoda	Insecta	Diptera	Culicidae	Culicinae	Mansoniini	Coquillettidia	Coquillettidia hermanoi
ZP114	Arthropoda	Insecta	Diptera	Culicidae	Culicinae	Mansoniini	Coquillettidia	Coquillettidia albicosta
ZP57	Arthropoda	Insecta	Diptera	Culicidae	Culicinae	Mansoniini	Coquillettidia	Coquillettidia albicosta
ZP59	Arthropoda	Insecta	Diptera	Culicidae	Culicinae	Mansoniini	Coquillettidia	Coquillettidia albicosta
ZP60	Arthropoda	Insecta	Diptera	Culicidae	Culicinae	Mansoniini	Coquillettidia	Coquillettidia albicosta
ZP62	Arthropoda	Insecta	Diptera	Culicidae	Culicinae	Mansoniini	Coquillettidia	Coquillettidia albicosta
BP50	Arthropoda	Insecta	Diptera	Culicidae	Culicinae	Mansoniini	Mansonia	Mansonia wilsoni
BP51	Arthropoda	Insecta	Diptera	Culicidae	Culicinae	Mansoniini	Mansonia	Mansonia wilsoni
BP53	Arthropoda	Insecta	Diptera	Culicidae	Culicinae	Mansoniini	Mansonia	Mansonia wilsoni
BP54	Arthropoda	Insecta	Diptera	Culicidae	Culicinae	Mansoniini	Mansonia	Mansonia wilsoni
BP55	Arthropoda	Insecta	Diptera	Culicidae	Culicinae	Mansoniini	Mansonia	Mansonia wilsoni
ZP116	Arthropoda	Insecta	Diptera	Culicidae	Culicinae	Mansoniini	Mansonia	Mansonia wilsoni
ZP117	Arthropoda	Insecta	Diptera	Culicidae	Culicinae	Mansoniini	Mansonia	Mansonia wilsoni
ZP118	Arthropoda	Insecta	Diptera	Culicidae	Culicinae	Mansoniini	Mansonia	Mansonia wilsoni
ZP119	Arthropoda	Insecta	Diptera	Culicidae	Culicinae	Mansoniini	Mansonia	Mansonia wilsoni
ZP120	Arthropoda	Insecta	Diptera	Culicidae	Culicinae	Mansoniini	Mansonia	Mansonia wilsoni
ZP121	Arthropoda	Insecta	Diptera	Culicidae	Culicinae	Mansoniini	Mansonia	Mansonia wilsoni
ZP122	Arthropoda	Insecta	Diptera	Culicidae	Culicinae	Mansoniini	Mansonia	Mansonia wilsoni
ZP123	Arthropoda	Insecta	Diptera	Culicidae	Culicinae	Mansoniini	Mansonia	Mansonia wilsoni
ZP124	Arthropoda	Insecta	Diptera	Culicidae	Culicinae	Mansoniini	Mansonia	Mansonia wilsoni
ZP125	Arthropoda	Insecta	Diptera	Culicidae	Culicinae	Mansoniini	Mansonia	Mansonia wilsoni
ZP126	Arthropoda	Insecta	Diptera	Culicidae	Culicinae	Mansoniini	Mansonia	Mansonia wilsoni
ZP128	Arthropoda	Insecta	Diptera	Culicidae	Culicinae	Mansoniini	Mansonia	Mansonia wilsoni
ZP129	Arthropoda	Insecta	Diptera	Culicidae	Culicinae	Mansoniini	Mansonia	Mansonia wilsoni
ZP153	Arthropoda	Insecta	Diptera	Culicidae	Culicinae	Mansoniini	Mansonia	Mansonia wilsoni
ZP154	Arthropoda	Insecta	Diptera	Culicidae	Culicinae	Mansoniini	Mansonia	Mansonia wilsoni
ZP156	Arthropoda	Insecta	Diptera	Culicidae	Culicinae	Mansoniini	Mansonia	Mansonia wilsoni
ZP157	Arthropoda	Insecta	Diptera	Culicidae	Culicinae	Mansoniini	Mansonia	Mansonia wilsoni
ZP158	Arthropoda	Insecta	Diptera	Culicidae	Culicinae	Mansoniini	Mansonia	Mansonia wilsoni
ZP159	Arthropoda	Insecta	Diptera	Culicidae	Culicinae	Mansoniini	Mansonia	Mansonia wilsoni
ZP178	Arthropoda	Insecta	Diptera	Culicidae	Culicinae	Mansoniini	Mansonia	Mansonia wilsoni
BP52PE	Arthropoda	Insecta	Diptera	Culicidae	Culicinae	Mansoniini	Mansonia	Mansonia wilsoni

## Sheet: NCBI_Wolbachia 
Sequence_ID	Host	Accession numbers
BP30B	Aedes albopictus	OQ803315
BP42	Coquillettidia chrysonotum	OQ803316
ZP106	Coquillettidia chrysonotum	OQ803317
ZP126	Mansonia wilsoni	OQ803318
BP31B	Aedes albopictus	OQ803319
BP36B	Aedes albopictus	OQ803320
BP39B	Aedes albopictus	OQ803321
BP33B	Aedes albopictus	OQ803322
ZP59_2	Coquillettidia albicosta	OQ803323
ZP63	Coquillettidia albicosta	OQ803324
ZP58	Coquillettidia albicosta	OQ803325
ZP57	Coquillettidia albicosta	OQ803326
ZP60_2	Coquillettidia albicosta	OQ803327
ZP27	Mansonia wilsoni	OQ803328
ZP28	Mansonia wilsoni	OQ803329
ZP17	Mansonia wilsoni	OQ803330
ZP22	Mansonia wilsoni	OQ803331
BP46	Coquillettidia chrysonotum	OQ803332
BP43	Coquillettidia chrysonotum	OQ803333
BP47	Coquillettidia chrysonotum	OQ803334
BP41	Coquillettidia chrysonotum	OQ803335
BP48	Coquillettidia chrysonotum	OQ803336
BP45	Coquillettidia chrysonotum	OQ803337
BP49	Coquillettidia chrysonotum	OQ803338
ZP69	Coquillettidia venezuelensis	OQ803339
ZP105	Coquillettidia chrysonotum	OQ803340
BP40B	Aedes albopictus	OQ803341
BP34B	Aedes albopictus	OQ803342
BP35B	Aedes albopictus	OQ803343
ZP103	Coquillettidia chrysonotum	OQ803344
BP32	Limatus durhamii	OQ803345
BP34	Limatus durhamii	OQ803346
ZP101	Limatus durhamii	OQ803347
ZP136	Coquillettidia hermanoi	OQ803348
ZP93	Coquillettidia venezuelensis	OQ803349
ZP94	Coquillettidia venezuelensis	OQ803350
ZP95	Coquillettidia venezuelensis	OQ803351
ZP96	Coquillettidia venezuelensis	OQ803352
ZP98	Limatus durhamii	OQ803353
ZP99	Limatus durhamii	OQ803354
ZP148	Mansonia titillans	OQ803355
ZP150	Mansonia titillans	OQ803356
ZP151	Mansonia titillans	OQ803357
